# Supplementary material for: Velocity‐Dependent Stress Changes in the Hamstring Muscle‐Tendon Complex: A Study Using Human Cadavers
Source: Transl Sports Med. 2026 Apr 21;2026:4876843. doi: 10.1155/tsm2/4876843 (PMC13096932; doi:10.1155/tsm2/4876843)
Supplement: Supplementary file 1 — Supporting Information 1 Supporting 1. Supporting Table 1. Descriptive statistics of passive stress at 10% strain across muscles and elongation velocities. [file TSM2-2026-4876843-s002.xlsx]

## Sheet: BFlh
		20		50		100		200		300
		Average	SD	Average	SD	Average	SD	Average	SD	Average	SD
	0	0	0	0	0	0	0	0	0	0	0
	0.01	0.583452	0.68642	0.640786	0.763597	0.791587	0.877629	0.905062	1.01357	1.45179	1.66933
	0.02	1.14949	1.25559	1.21314	1.34112	1.4359	1.52329	1.57505	1.63182	2.53661	2.24846
	0.03	1.9744	1.8616	2.17838	1.99935	2.27315	2.22957	2.6722	2.36001	3.97223	3.77556
	0.04	3.26338	2.42516	3.46337	2.51049	3.85801	2.74365	4.3031	2.94603	5.70435	4.36775
	0.05	5.48975	3.33218	5.62326	3.40031	6.28062	3.49092	6.89838	3.91574	8.57869	5.93697
	0.06	8.9196	4.74128	9.154	4.36774	10.3655	4.87268	11.0148	4.4164	14.3114	7.14971
	0.07	14.7855	7.71504	15.4204	7.8533	17.6035	8.5361	19.1762	8.2714	22.7315	10.566
	0.08	24.3512	13.0639	25.5147	13.0193	28.0102	13.9769	29.9261	12.2446	35.6923	14.5889
	0.09	37.3973	20.2747	39.3914	20.6899	41.0616	21.4739	45.4078	20.0228	50.7776	21.3814
	0.1	49.7937	26.9767	53.0825	28.0438	56.1375	29.1276	63.1457	29.8884	68.1054	30.9878

## Sheet: ST
		20		50		100		200		300
		Average	SD	Average	SD	Average	SD	Average	SD	Average	SD
	0	0	0	0	0	0	0	0	0	0	0
	0.01	0.264445	0.228985	0.370389	0.391912	0.466664	0.368135	0.605388	0.540538	0.629404	0.330356
	0.02	0.683535	0.433291	0.808201	0.544593	0.958682	0.499582	1.2605	0.720931	1.49021	0.788033
	0.03	1.25794	0.605093	1.39406	0.659957	1.66904	0.727991	2.15123	0.856572	2.54687	1.06186
	0.04	2.19644	1.15333	2.24956	0.964544	2.8755	1.45548	3.44036	1.72664	4.26856	2.49923
	0.05	3.66691	2.0723	3.75824	1.89654	4.80788	2.52643	5.22271	2.59384	6.32361	2.95341
	0.06	5.77111	3.28155	5.93952	3.09173	7.08618	3.75989	8.54036	4.8377	10.391	4.73128
	0.07	8.97818	4.89457	9.13607	4.69558	10.4172	5.01514	13.4824	7.14729	15.4386	7.8902
	0.08	13.7223	7.01884	13.8753	6.35982	15.8859	6.18883	19.5411	9.15693	23.2975	9.3585
	0.09	20.0161	9.38606	20.3026	8.37092	23.987	10.8084	27.5569	11.0198	31.3973	13.387
	0.1	25.4783	10.8343	27.1338	11.084	31.0021	11.9401	35.2324	14.3098	38.3172	14.2693

## Sheet: SM
		20		50		100		200		300
		Average	SD	Average	SD	Average	SD	Average	SD	Average	SD
	0	0	0	0	0	0	0	0	0	0	0
	0.01	0.502954	0.404106	0.601536	0.473461	0.728825	0.543545	1.01043	0.740047	1.0462	0.656918
	0.02	1.26334	0.999465	1.4031	1.11135	1.52668	1.05498	1.88697	1.37852	2.30254	1.58483
	0.03	2.34986	1.73901	2.49292	1.75163	2.78511	1.924	3.05459	2.17346	3.91605	2.26397
	0.04	3.92735	2.57433	4.09194	2.4655	4.79548	2.80166	4.88746	2.96288	6.06897	3.56439
	0.05	6.46483	3.43621	6.90192	3.4755	7.68598	3.6442	8.00441	3.54255	10.9444	6.09194
	0.06	11.0978	4.94037	11.7767	4.92003	12.885	4.4486	13.3345	3.55878	16.4275	7.24863
	0.07	18.5186	7.83535	20.2209	8.18531	22.6746	9.02086	21.177	4.61336	26.6174	13.0733
	0.08	29.8135	11.9027	31.8609	11.716	34.4834	13.5568	34.8709	7.33143	39.6604	13.9873
	0.09	45.6089	17.3043	47.772	16.5252	50.1187	18.9351	53.5413	14.4555	58.9724	19.8554
	0.1	58.6193	14.9293	61.9412	14.8451	65.1922	14.7445	70.6848	14.9234	76.7744	15.1
