# Supplementary material for: Velocity‐Dependent Stress Changes in the Hamstring Muscle‐Tendon Complex: A Study Using Human Cadavers
Source: Transl Sports Med. 2026 Apr 21;2026:4876843. doi: 10.1155/tsm2/4876843 (PMC13096932; doi:10.1155/tsm2/4876843)
Supplement: Supplementary file 2 — Supporting Information 2 Supporting 2. Values are presented as mean ± standard deviation (kPa) for each muscle at each elongation velocity (20, 50, 100, 200, and 300 mm/min). These values correspond to the data used in the repeated‐measures ANOVA. [file TSM2-2026-4876843-s001.xlsx]

## Sheet: S2
	Comparison (mm/min)	Mean Difference (kPa)	SE	Adjusted p-value	95% CI Lower	95% CI Upper
	300 vs 200	4.711	0.589	0.002	2.17	7.252
	300 vs 100	10.288	0.613	<0.001	7.642	12.935
	300 vs 50	13.68	0.708	<0.001	10.625	16.735
	300 vs 20	16.435	0.834	<0.001	12.837	20.034
	200 vs 100	5.577	0.758	0.003	2.305	8.849
	200 vs 50	8.968	0.744	<0.001	5.755	12.182
	200 vs 20	11.724	0.736	<0.001	8.547	14.901
	100 vs 50	3.391	0.243	<0.001	2.342	4.441
	100 vs 20	6.147	0.461	<0.001	4.155	8.139
	50 vs 20	2.755	0.233	<0.001	1.75	3.761
